# Supplementary material for: Prevalence of Respiratory Syncytial Virus Infection in Hospitalized COPD Patients in Spain Between 2018–2022
Source: Diseases. 2025 Jan 20;13(1):23. doi: 10.3390/diseases13010023 (PMC11764113; doi:10.3390/diseases13010023)
Supplement: Supplementary file 1 [file diseases-13-00023-s001.zip]

Archive with 1 entries (1 files):
- diseases-3404392-supplementary.pdf
